# Supplementary material for: Impact of Epigenome-Wide Methylation and Breast Cancer Recurrence in Women Tested Negative for BRCA Genes: The Breast Methylation Risk (BREMERI) Study
Source: Cancers (Basel). 2025 Sep 26;17(19):3132. doi: 10.3390/cancers17193132 (PMC12524240; doi:10.3390/cancers17193132)
Supplement: Supplementary file 1 [file cancers-17-03132-s001.zip]

Archive with 1 entries (1 files):
- cancers-3829893-supplementary.pdf
